# Supplementary material for: Heteromers Formed by GPR55 and Either Cannabinoid CB1 or CB2 Receptors Are Upregulated in the Prefrontal Cortex of Multiple Sclerosis Patients
Source: Int J Mol Sci. 2024 Apr 10;25(8):4176. doi: 10.3390/ijms25084176 (PMC11050292; doi:10.3390/ijms25084176)
Supplement: Supplementary file 1 [file ijms-25-04176-s001.zip]

Archive with 2 entries (2 files):
- CB1R-GPR55 heteromers_Video S1.avi
- CB2R-GPR55 heteromers_Video S2.avi
